# Supplementary material for: Modeling Depolarization Delay, Sodium Currents, and Electrical Potentials in Cardiac Transverse Tubules
Source: Front Physiol. 2019 Dec 10;10:1487. doi: 10.3389/fphys.2019.01487 (PMC6916517; doi:10.3389/fphys.2019.01487)
Supplement: Supplementary file 1 [file Data_Sheet_1.zip]

Archive with 28 entries (28 files):
- Documentation.pdf
- Fig1B_main.m
- Fig1C_main.m
- Fig1D_main.m
- Fig1E_main.m
- Fig2A_varyL_main.m
- Fig2B_varyCm_main.m
- Fig2C_varyRho_main.m
- Fig2D_varyGm_main.m
- Fig3A_main.m
- Fig3B_main.m
- Fig4_main.m
- Fig5_main.m
- Fig6_main.m
- Fig7_main.m
- FigS1A_main.m
- FigS1B_main.m
- FigS1C_main.m
- FigS1D_main.m
- FigS2_main.m
- FigS3_main.m
- FigS4_main.m
- FigS5_main.m
- FigS6_main.m
- FigS7_main.m
- fTtubule.m
- mhjLR1_livshitz.m
- mhjTNNP.m
