# Supplementary material for: Modeling Depolarization Delay, Sodium Currents, and Electrical Potentials in Cardiac Transverse Tubules
Source: Front Physiol. 2019 Dec 10;10:1487. doi: 10.3389/fphys.2019.01487 (PMC6916517; doi:10.3389/fphys.2019.01487)
Supplement: Supplementary file 1 [file Data_Sheet_1.zip › Fig2C_varyRho_main.m]

% Main script
% Simulation of membrane potential in a T-tubule upon stepwise
% depolarization of the tubule mouth
% Passive tubules without INa in this script

% Vary extracellular resistivity rho

% Vermij, Abriel and Kucera, 2019
% Licence: CC NC-BY-SA

clear all
close all

% Select species and disease status

species='mouse';
%species='human';

status='healthy';
%status='postMI';

if strcmp(species,'mouse') && strcmp(status,'healthy')
    % Settings for mouse healthy 
    r=0.0985 * 0.0001; % unconstricted radius of tubule (cm)
    cm=2; % Capacitance of membrane (uF/cm2)
    L=0.0009; % L: tubule length (cm)
    dx=L/100; % Discretization segment size
    plotevery=10; % plot potential every "plotevery" node; ideally should be a divisor of the number of segments
    gm=1/7; % Conductance of membrane (mS/cm2)
end
if strcmp(species,'mouse') && strcmp(status,'postMI')
    % Settings for mouse post MI
    r=0.108 * 0.0001; % unconstricted radius of tubule (cm)
    cm=1; % Capacitance of membrane (uF/cm2)
    L=0.0009; % L: tubule length (cm)
    dx=L/100; % Discretization segment size
    plotevery=10; % plot potential every "plotevery" node; ideally should be a divisor of the number of segments    
    gm=1/7; % Conductance of membrane (mS/cm2)
end
if strcmp(species,'human') && strcmp(status,'healthy')
    % Settings for human healthy
    r=0.147 * 0.0001; % radius of tubule (cm)
    cm=2; % Capacitance of membrane (uF/cm2)
    L=0.0005; % L: tubule length (cm)
    dx=L/50; % Discretization segment size
    plotevery=1; % plot potential every "plotevery" node; ideally should be a divisor of the number of segments
    gm=1/7; % Conductance of membrane (mS/cm2)
end
if strcmp(species,'human') && strcmp(status,'postMI')
    % Settings for human post MI
    r=0.218 * 0.0001; % unconstricted radius of tubule (cm)
    cm=1; % Capacitance of membrane (uF/cm2)
    L=0.0005; % L: tubule length (cm)
    dx=L/50; % Discretization segment size
    plotevery=1; % plot potential every "plotevery" node; ideally should be a divisor of the number of segments    
    gm=1/7; % Conductance of membrane (mS/cm2)
end

gNa=0;
INaModel='off';

% Voltage clamp parameters at the tubule mouth
vrest=-80;
vstep=20;

% Time settings
simdur=0.1; % ms

thr=-40; % Voltage threshold at the passing of which time should be recorded in each node (mV)
plotflag=0; %  1 to generate plots, 0 otherwise

% -----------------------------------------

% Parameter that we vary: rho
rhos=100:50:500; % Resistivity of extracellular space (Ohm*cm)
n=length(rhos); % number of values to test
ArrayOfDelays=NaN(1,n);

% -----------------------------------------


for i=1:n

    disp(['Running simulation ' num2str(i)])
    
    % fetch the value to test
    rho=rhos(i);
    scale_r=ones(1,round(L/dx)+1);
                
    % call the function    
    [t_arr,v_arr,ina_arr,x_arr,timethr]=fTtubule(r,scale_r,rho,cm,gm,gNa,INaModel,L,simdur,dx,vrest,vstep,thr,plotflag,plotevery);
    
    % extract the results of interest and store
    % we extract the delay at the deepest point in the tubule
    ArrayOfDelays(i)=timethr(end);
        
    disp(['Time at threshold in deepest node (ms): ' num2str(timethr(end))])
    
end

% display the results of interest

figure()
plot(rhos,ArrayOfDelays,'*k')
hold on
plot(rhos,ArrayOfDelays,'k')
hold off
ylabel('Delay (ms)')
xlabel('Resistivity of extracellular space (Ohm.cm)')
ylim([0 0.05])
xlim([0 500])
