# Supplementary material for: Modeling Depolarization Delay, Sodium Currents, and Electrical Potentials in Cardiac Transverse Tubules
Source: Front Physiol. 2019 Dec 10;10:1487. doi: 10.3389/fphys.2019.01487 (PMC6916517; doi:10.3389/fphys.2019.01487)
Supplement: Supplementary file 1 [file Data_Sheet_1.zip › Fig5_main.m]

% Main script
% Simulation of membrane potential in a T-tubule upon stepwise
% depolarization of the tubule mouth
% With or without INa current
% With or without constrictions (spatial changes in tubule radius)
% Vermij, Abriel and Kucera, 2019
% Licence: CC NC-BY-SA

clear all
close all

% ---------------------------------------------

% Parameters for healthy mouse
r=0.0985 * 0.0001; % unconstricted radius of tubule (cm)
cm=2; % Capacitance of membrane (uF/cm2)
L=0.0009; % L: tubule length (cm)
dx=L/100; % Discretization segment size
plotevery=1; % plot potential every "plotevery" node; ideally should be a divisor of the number of segments
rho=100; % Resistivity of extracellular space (Ohm*cm)
gm=1/7; % Conductance of membrane (mS/cm2)

%----------------------------

% Select the pattern of constrictions

%pattern='No constrictions';
%pattern='Overall constriction';
pattern='5 constrictions';

% Include possibility to make radius variable.
% To make r variable, we define scale_r, an array with the same number of
% elements as there are nodes (round(L/dx)+1) 
% normally 100 nodes if dx=L/100 as declared above
% The effective radius is then scaled with "scale_r", which is passed as
% parameter to the function fTtubule

if strcmp(pattern,'No constrictions')
    scale_r=ones(1,round(L/dx)+1);
end

if strcmp(pattern,'Overall constriction')
    scale_r=0.1*ones(1,round(L/dx)+1); % constriction by a factor 10
end

if strcmp(pattern,'5 constrictions')
    % 5 constrictions; for a tubule with 101 nodes
    scale_r=ones(1,round(L/dx)+1);
    centernodes=(-2:2)*20+51;
    stricturewidth=2; % nodes
    for i=1:length(centernodes)
        % make 10x narrower
        scale_r(centernodes(i)-stricturewidth:centernodes(i)+stricturewidth)=0.1; % local constriction by a factor 10
    end
    % Smoothen the constrictions by convolution with [1 4 6 4 1]/16:
    k=[1 4 6 4 1]/16;
    scale_r=conv([1 1 scale_r 1 1],k,'valid');
end
        
%----------------------------

% Na+ current parameters
gNa=23; % Maximal conductance of the Na+ current (mS/uF)
INaModel='mhjLR1_livshitz'; % Luo-Rudy and Livshitz
%INaModel='mhjTNNP'; % Ten Tusscher Noble Noble Panfilov
%INaModel='off'; % Disable INa current calculation for purely passive simulations

% ---------------------------------------------

% Voltage clamp parameters at the tubule mouth
vrest=-85; % resting potential corresponding to EK; -80 for passive tubules, -85 with INa
vstep=-20; % step potential: +20 for passive tubules, -20 with INa

% Time settings
simdur=1; % ms

thr=-40; % Voltage threshold at the passing of which time should be recorded in each node (mV)
plotflag=1; %  1 to generate plots, 0 otherwise

% -----------------------------------------

% Call the function that executes the simulation and plots figures

[t_arr,v_arr,INa_arr,x_arr,timethr]=fTtubule(r,scale_r,rho,cm,gm,gNa,INaModel,L,simdur,dx,vrest,vstep,thr,plotflag,plotevery);

disp(['Time at threshold in deepest node (ms): ' num2str(timethr(end))])
