# Supplementary material for: Modeling Depolarization Delay, Sodium Currents, and Electrical Potentials in Cardiac Transverse Tubules
Source: Front Physiol. 2019 Dec 10;10:1487. doi: 10.3389/fphys.2019.01487 (PMC6916517; doi:10.3389/fphys.2019.01487)
Supplement: Supplementary file 1 [file Data_Sheet_1.zip › Fig7_main.m]

% Main script
% Simulation of membrane potential in a T-tubule upon stepwise
% depolarization of the tubule mouth
% With INa current
% Vermij, Abriel and Kucera, 2019
% Licence: CC NC-BY-SA

clear all
close all

% ---------------------------------------------

% Parameters for healthy mouse
r=0.0985 * 0.0001; % radius of tubule (cm)
L=0.0009; % L: tubule length (cm)
cm=2; % Capacitance of membrane (uF/cm2)
dx=L/100; % Discretization segment size
plotevery=10; % plot potential every "plotevery" node; ideally should be a divisor of the number of segments
rho=100; % Resistivity of extracellular space (Ohm*cm)
gm=1/7; % Conductance of membrane (mS/cm2)

%----------------------------

% Make r variable.
% To make r variable, we define scale_r, an array with the same number of
% elements as there are nodes (round(L/dx)+1) 
% normally 100 nodes if dx=L/100 as declared above
% The effective radius is then scaled with "scale_r", which is passed as
% parameter to the function fTtubule_withConstrictions

pattern='No constrictions';
%pattern='Overall constriction';
%pattern='5 constrictions';

if strcmp(pattern,'No constrictions')
    scale_r=ones(1,round(L/dx)+1);
end

if strcmp(pattern,'Overall constriction')
    scale_r=0.1*ones(1,round(L/dx)+1); % constriction by a factor 10
end

if strcmp(pattern,'5 constrictions')
    % 5 constrictions; for a tubule with 101 nodes
    scale_r=ones(1,round(L/dx)+1);
    centernodes=(-2:2)*20+51;
    stricturewidth=2; % nodes
    for i=1:length(centernodes)
        % make 10x narrower
        scale_r(centernodes(i)-stricturewidth:centernodes(i)+stricturewidth)=0.1; % local constriction by a factor 10
    end
    % Smoothen the constrictions by convolution with [1 4 6 4 1]/16:
    k=[1 4 6 4 1]/16;
    scale_r=conv([1 1 scale_r 1 1],k,'valid');
end
        
%----------------------------

% Na+ current parameters
% gNa will be varied
INaModel='mhjLR1_livshitz'; % Luo-Rudy and Livshitz
%INaModel='mhjTNNP'; % Ten Tusscher Noble Noble Panfilov

% ---------------------------------------------

% Voltage clamp parameters at the tubule mouth
vrest=-85; % resting potential corresponding to EK
vstep=-20;

% Time settings
simdur=0.5; % ms

thr=-40; % Voltage threshold at the passing of which time should be recorded in each node (mV)
plotflag=1; %  1 to generate plots, 0 otherwise

% Parameter that we vary: gNa

gNas=23*[0:0.1:1 1.5 2]; % Maximal conductance of the Na+ current (mS/uF)

% -----------------------------------------

n=length(gNas); % number of gNas to test

ArrayOfDelays=NaN(1,n);
ArrayOfMinVe=NaN(1,n);
ArrayOfNormalizedPeakINa=NaN(1,n);

for i=1:n

    disp(['Running simulation ' num2str(i)])
    
    % fetch the gNa to test
    gNa=gNas(i);
    
    % call the function          
    [t_arr,v_arr,INa_arr,x_arr,timethr]=fTtubule(r,scale_r,rho,cm,gm,gNa,INaModel,L,simdur,dx,vrest,vstep,thr,plotflag,plotevery);
        
    % extract the results of interest and store
    
    % we extract the delay at the deepest point in the tubule
    ArrayOfDelays(i)=timethr(end);            
    disp(['Time at threshold in deepest node (ms): ' num2str(timethr(end))])
            
    % we also want the min Ve and norm peak INa     
    ve_arr=vstep-v_arr;
    minVe=min(ve_arr(:)); % global minimum of ve_arr
    ArrayOfMinVe(i)=minVe;
    
    INaMinima=min(INa_arr); % Nnodes elements, one minimum per location
    LargestPeakINa=min(INaMinima);
    SmallestPeakINa=max(INaMinima);
    NormPeakINa=SmallestPeakINa/LargestPeakINa;
    ArrayOfNormalizedPeakINa(i)=NormPeakINa;
    
end

% display the results of interest

figure()
plot(gNas,ArrayOfDelays,'ok')
hold on
plot(gNas,ArrayOfDelays,'k')
hold off
ylabel('Delay (ms)')
xlabel('gNa (mS/cm2)')
ylim([0 0.2])
xlim([0 50])

figure()
plot(gNas,ArrayOfMinVe,'ok')
hold on
plot(gNas,ArrayOfMinVe,'k')
hold off
ylabel('Most negative Ve (mV)')
xlabel('gNa (mS/cm2)')
ylim([-60 0])
xlim([0 50])

figure()
plot(gNas,ArrayOfNormalizedPeakINa,'ok')
hold on
plot(gNas,ArrayOfNormalizedPeakINa,'k')
hold off
ylabel('Self attenuation (norm min/max peak INa)')
xlabel('gNa (mS/cm2)')
ylim([0 1])
xlim([0 50])
