# Supplementary material for: Modeling Depolarization Delay, Sodium Currents, and Electrical Potentials in Cardiac Transverse Tubules
Source: Front Physiol. 2019 Dec 10;10:1487. doi: 10.3389/fphys.2019.01487 (PMC6916517; doi:10.3389/fphys.2019.01487)
Supplement: Supplementary file 1 [file Data_Sheet_1.zip › fTtubule.m]

function [t_arr,v_arr,ina_arr,x_arr,timethr]=fTtubule(r,scale_r,rho,cm,gm,gNa,INaModel,L,simdur,dx,vrest,vstep,thr,plotflag,plotevery)

% Function executing the simulation of membrane potential in a T-tubule upon stepwise
% depolarization of the tubule mouth
% Tubule with constrictions
% Tubule has a passive linear K+ conductance and optionally an active Na+ current

% Vermij, Abriel and Kucera, 2019
% Licence: CC NC-BY-SA

% Inputs:
% r:          Radius of tubule (cm)
% scale_r:    Vector of scaling factors for r along the tubule (MUST have L/dx elements)
% rho:        Resistivity of extracellular space (Ohm*cm)
% cm:         Capacitance of membrane (uF/cm2)
% gm:         Passive conductance of membrane (mS/cm2) (K+ current)
% gNa:        Maximal conductance of the Na+ current (mS/uF) (ignored if INaModel is set to "off")
% INaModel    Name of the function for the gates m, h and j of the INa model
% L:          Tubule length (cm)
% simdur:     Simulation duration (ms)
% dx:         Discretization segment length (cm)
% vrest:      Voltage clamp holding potential at tubule mouth (mV)
% vstep:      Voltage clamp step potential at tubule mouth (mV)
% thr:        Voltage threshold at the passing of which time should be recorded in each node (mV)
% plotflag:   1 to generate plots, 0 otherwise
% plotevery:  plot potential every "plotevery" node; ideally should be a divisor of the number of segments

% Outputs:
% t_arr:        Vector of simulation times
% v_arr:        2D array of membrane potentials (1st dimension: corresponds to t_arr; 2nd: nodes along the tubule)
% ina_arr:      2D array of Na+ current density (1st dimension: corresponds to t_arr; 2nd: nodes along the tubule)
% x_arr:        Vector of distances from tubule mouth for every node
% timethr:      For each node, time at which threshold "thr" is passed (NaN otherwise)

%----------------------------

% Nernst potentials of the currents
EK=-85; % for a linear K+ current with conductance gm
ENa=55; % for Na+

dt=0.00000025; % ms
Nsteps=round(simdur/dt);
downs=100; % Downsampling of the output (every "downs"th sample is written to the storage array)

Nnodes=round(L/dx)+1;

%-----------------------

if length(scale_r)~=round(L/dx)+1
   disp('Error: scale_r MUST have L/dx elements')   
   return
end

rr=r*scale_r; % rr describes now the tubule radius at the different nodes

%----------------------------

% Nernst/reversal potentials of the currents
if strcmp(INaModel,'off')
    EK=vrest; % for a linear K+ current with conductance gm
    % ENa not used
else
    EK=-85; % for a linear K+ current with conductance gm
    ENa=55; % for Na+
end

%-----------------------------

% Prepare simulation

dx=L/(Nnodes-1); % Length of a segment (cm)

% Compute axial resistances of the segments
% As an approximation, we use the formula for the resistance of a truncated cone
% R = (rho/pi)*length/(r1*r2)
% see: http://web.mit.edu/8.02t/www/802TEAL3D/visualizations/coursenotes/modules/guide06.pdf
Rseg=(rho*dx)./(pi*(rr(1:end-1).*rr(2:end)));

% Compute capacitances at the nodes
% The capacitances of the segments are calculated according to the formula for area of a truncated cone frustum
% A = pi*(r1+r2)*sqrt( (r1-r2)^2 + length.^2 )
% see: http://mathworld.wolfram.com/ConicalFrustum.html
Cseg = cm * pi* (rr(1:end-1)+rr(2:end)) .* sqrt( (rr(1:end-1)-rr(2:end)).^2 + dx^2 );

% Assume that each segment contributes one half to the previous node and one half to the next node
Cnodes=([Cseg 0]+[0 Cseg])/2;

%----------------------------

% Allocate v (membrane potential), and if applicable, m, h and j (gating variables of INa)
v=zeros(1,Nnodes); % mV
if ~strcmp(INaModel,'off')
    m=zeros(1,Nnodes); 
    h=zeros(1,Nnodes);
    j=zeros(1,Nnodes);
else
    % these arrays are not needed 
end

% Configure arrays to store the results
v_arr=zeros(Nsteps/downs,Nnodes);
if ~strcmp(INaModel,'off')
    ina_arr=zeros(Nsteps/downs,Nnodes);
    m_arr=zeros(Nsteps/downs,Nnodes);
    h_arr=zeros(Nsteps/downs,Nnodes);
    j_arr=zeros(Nsteps/downs,Nnodes);
end
t_arr=zeros(1,Nsteps/downs);
x_arr=dx.*(0:Nnodes-1); % node coordinates from tubule mouth
timethr=NaN(1,Nnodes); % to store time when threshold "thr" is passed

% Setup initial conditions
% v (membrane potential)
v(:)=vrest; % Resting membrane potential (mV)
v(1)=vstep; % Apply vstep at mouth of tubule (first node)
t=0; % time (ms)

if ~strcmp(INaModel,'off')
    % the three gating variables are set to their steady state (inf) conditions at vrest
    % by calling the function to obtain the gating variables and
    % functions according to the selected model
    [m_inf,h_inf,j_inf,~,~,~,~,~,~]=feval(INaModel,vrest,dt);    
    m(:)=m_inf;
    h(:)=h_inf;
    j(:)=j_inf;
end

%----------------------------
%Loop

for i=0:Nsteps-1
           
    % Compute currents
    dV=-diff(v); % Potential differences
    iax=dV./Rseg; % Axial current (mV/Ohm = mA)
    diax=diff([0 iax 0]); % difference series of iax; this current must go to the membrane (Kirchhoff's law)
    im=1000*diax./Cnodes; % Membrane current (1000 * mA/uF = uA/uF)    
    if strcmp(INaModel,'off')
        iion=(v-vrest).*(gm/cm);
    else
        iK=(v-EK).*(gm/cm); % K+ current density through the membrane; here, assuming a linear current given by gm (mV * mS/cm2 * cm2/uF = uA/uF)
        iNa=gNa*(m.*m.*m.*h.*j).*(v-ENa); % Na+ current density through the membrane (mV * mS/uF = uA/uF)
        iion=iK+iNa; % Total ion current density
    end    
    icap=im+iion; % uA/uF = mV/ms
               
   % Write v, t, gating variables and iNa to storage arrays every "downs" downsampling steps
    if mod(i,downs)==0        
        v_arr(i/downs+1,:)=v;   
        if ~strcmp(INaModel,'off')
            ina_arr(i/downs+1,:)=iNa;
            m_arr(i/downs+1,:)=m;
            h_arr(i/downs+1,:)=h;
            j_arr(i/downs+1,:)=j;
        end
        t_arr(i/downs+1)=t;
    end
            
    % Integration (Forward Euler)
    v=v-dt*icap;
    t=t+dt;
    
    if ~strcmp(INaModel,'off')
        % Rush-Larsen algorithm for the gating variables
        % INaModel: name of the function to obtain the gating variables and functions
        [m_inf,h_inf,j_inf,edtm,edth,edtj,~,~,~]=feval(INaModel,v,dt);
        m=m_inf-edtm.*(m_inf-m);
        h=h_inf-edth.*(h_inf-h);
        j=j_inf-edtj.*(j_inf-j);    
    end
        
    % Keep the mouth of the tubule clamped at vstep (Dirichlet condition)
    v(1)=vstep;   
    
    % Test if "thr" was just passed and if so, record time
    ix = v>thr & ~isfinite(timethr);
    timethr(ix)=t;
    
end


% Graphical output

if plotflag

    xlimits=[-0.01 max(t_arr)];

    figure('Position',[ 100 100 900 1000])
    
    if min(scale_r)<1
        blues=1-(scale_r-min(scale_r))./(1-min(scale_r)); % plot in blue where constricted
    else
        blues=zeros(size(scale_r)); 
    end
        
    if ~strcmp(INaModel,'off')

        subplot(321)
        plot(0)
        hold on
        for i=1:plotevery:Nnodes  % every "plotevery" node
            plot(t_arr,v_arr(:,i),'Color',blues(i)*[0 0.5 1]) % menbrane potential        
        end
        plot([-0.1*max(t_arr) 0],[vrest vrest],'r')
        plot([0 0],[vrest vstep],'r')
        plot([0 max(t_arr)],[vstep vstep],'r')
        hold off
        xlim(xlimits)        
        ylim([-90 20])
        xlabel('Time (ms)')
        ylabel('Vm (mV)')

        subplot(323)
        plot(0)
        hold on
        for i=1:plotevery:Nnodes  % every "plotevery" node
            plot(t_arr,vstep-v_arr(:,i),'Color',blues(i)*[0 0.5 1]) % extracellular potential
        end
        plot([-0.1*max(t_arr) 0],[0 0],'k')
        plot([0 0],[0 vstep-vrest],'k')
        %plot([0 max(t_arr)],[vstep vstep],'r')
        hold off
        xlim(xlimits)
        xlabel('Time (ms)')
        ylabel('Ve (mV)')

        % Na+ current density
        subplot(325)
        hold on
        for i=1:plotevery:Nnodes  % every "plotevery" node
            plot(t_arr,ina_arr(:,i),'Color',blues(i)*[0 0.5 1])
        end
        hold off
        xlim(xlimits)
      %  ylim([-700 0]) %for Luo Rudy 
        ylim([-1000 0]) %for TNNP  
        xlabel('Time (ms)')
        ylabel('INa current density (uA/uF)')

        % m^3
        subplot(322)
        hold on
        for i=1:plotevery:Nnodes  % every "plotevery" node
            plot(t_arr,(m_arr(:,i)).^3,'Color',blues(i)*[0 0.5 1])
        end
        hold off
        xlim(xlimits)
        xlabel('Time (ms)')
        ylabel('m3 (activation)')

        % hj
        subplot(324)
        hold on
        for i=1:plotevery:Nnodes  % every "plotevery" node
            plot(t_arr,h_arr(:,i).*j_arr(:,i),'Color',blues(i)*[0 0.5 1])
        end
        hold off
        xlim(xlimits)
        xlabel('Time (ms)')
        ylabel('hj (inactivation)')

        % m3hj
        subplot(326)
        hold on
        for i=1:plotevery:Nnodes  % every "plotevery" node
            plot(t_arr,((m_arr(:,i)).^3).*h_arr(:,i).*j_arr(:,i),'Color',blues(i)*[0 0.5 1])
        end
        hold off
        xlim(xlimits)
        xlabel('Time (ms)')
        ylabel('Open probability')
        
    else

        plot(0)
        hold on
        for i=1:plotevery:Nnodes  % every "plotevery" node
            plot(t_arr,v_arr(:,i),'Color',blues(i)*[0 0.5 1]) % Transmembrane potential
        end
        plot([-0.1*max(t_arr) 0],[vrest vrest],'r')
        plot([0 0],[vrest vstep],'r')
        plot([0 max(t_arr)],[vstep vstep],'r')
        hold off
        xlim(xlimits)
        ylim([-90 40])

    end

    % Time at which thr is reached
    figure()
    plot(x_arr,timethr,'k')
    xlabel('Position (cm)')
    ylabel('Time (ms)')      
    
    % radius versus distance
    figure()
    plot(((0:length(rr)-1)).*dx,rr,'k')
    hold on   
    plot(((0:length(rr)-1)).*dx,-rr,'k')
    hold off
    axis equal
    xlabel('Axial distance (cm)')
    ylabel('Radial distance (cm)')
       
end

if strcmp(INaModel,'off')    
    ina_arr=zeros(size(v_arr)); % current is not computed but array of 0s must nevertheless be returned
end
   
