# Supplementary material for: Modeling Depolarization Delay, Sodium Currents, and Electrical Potentials in Cardiac Transverse Tubules
Source: Front Physiol. 2019 Dec 10;10:1487. doi: 10.3389/fphys.2019.01487 (PMC6916517; doi:10.3389/fphys.2019.01487)
Supplement: Supplementary file 1 [file Data_Sheet_1.zip › mhjTNNP.m]

function [m_inf,h_inf,j_inf,edtm,edth,edtj,tau_m,tau_h,tau_j] =mhjTNNP(V,dt)

% This function returns various gating functions for the numerical integration of the 3 gates m, h and j 
% of the Na+ current model of Ten Tusscher, Noble, Noble and Panfilov
% (Am J Physiol Heart Circ Physiol 2004, 286:H1573-H1589)

% Inputs:
% V: membrane potential
% dt: time step

% Outputs:
% m_inf,h_inf,j_inf: the steady state values of the gating variables at potential V
% tau_m,tau_h,tau_j: the time constants of the gating variables at potential V
% edtm,edth,edtj: values of exp(-dt/tau) for the 3 gating variables

% gate m
m_inf=1./((1+exp((-56.86-V)/9.03)).^2);
m_alpha=1./(1+exp((-60-V)/5));
m_beta=0.1./(1+exp((V+35)/5)) + 0.1./(1+exp((V-50)/200));
tau_m=m_alpha.*m_beta;
edtm=exp(-dt./tau_m);

% gate h
h_inf=1./((1+exp((V+71.55)/7.43)).^2);
h_alpha=(0.075*exp(-(V+80)/6.8)).*(V<-40);
h_beta=0.77./(0.13*(1.+exp((V+10.66)/(-11.1)))).*(V>=-40)+ ...
			(2.7*exp(0.079*V)+3.1e5*exp(0.3485*V)).*(V<-40);
tau_h=1./(h_alpha+h_beta);
edth=exp(-dt./tau_h);

% gate j
j_inf=1./((1+exp((V+71.55)/7.43)).^2);
j_alpha=(  (-2.5428e4*exp(0.2444*V)- ...
   		6.948e-6*exp(-0.04391*V)).*(V+37.78)./ ...
   		(1+exp(0.311*(V+79.23)))  ) .* (V<-40);
j_beta=(0.6*exp(0.057*V)./(1+exp(-0.1*(V+32)))) .* (V>=-40) + ...
		(0.02424*exp(-0.01052*V)./(1.+exp(-0.1378*(V+40.14)))) .* (V<-40);
tau_j=1./(j_alpha+j_beta);
edtj=exp(-dt./tau_j);

end
